# Supplementary material for: Coordinated Regulation of Central Carbon Metabolism in Pyroligneous Acid-Treated Tomato Plants under Aluminum Stress
Source: Metabolites. 2023 Jun 20;13(6):770. doi: 10.3390/metabo13060770 (PMC10303050; doi:10.3390/metabo13060770)
Supplement: Supplementary file 1 [file metabolites-13-00770-s001.zip]

Archive with 2 entries (2 files):
- Figures S1-S2.pdf
- Table S1-S2.xlsx
