# Supplementary material for: Coordinated Regulation of Central Carbon Metabolism in Pyroligneous Acid-Treated Tomato Plants under Aluminum Stress
Source: Metabolites. 2023 Jun 20;13(6):770. doi: 10.3390/metabo13060770 (PMC10303050; doi:10.3390/metabo13060770)
Supplement: Supplementary file 1 [file metabolites-13-00770-s001.zip › Table S1-S2.xlsx]

## Sheet: Table S1
Table S1. Metabolite content from tomato leaf tissues analyzed by LC-MRM-MS
Treatment	Glucose (nmol/g FW)	Glucose-6P (nmol/g FW)	Glycerylaldehyde-3P (nmol/g FW)	Ribose (nmol/g FW)	Ribose-5P (nmol/g FW)	2-Phosphoglyceric acid (nmol/g FW)	3-Phosphoglyceric acid (nmol/g FW)	6-Phosphogluconate (nmol/g FW)	Acetyl-CoA (nmol/g FW)	DHAP (nmol/g FW)	Erythrose-4P (nmol/g FW)	FAD (nmol/g FW)	FMN (nmol/g FW)	Fructose 1,6-bisphosphate (nmol/g FW)	Fructose 6-phosphate (nmol/g FW)	Glycerol 3-phosphate (nmol/g FW)	NAD (nmol/g FW)	NADH (nmol/g FW)	NADP (nmol/g FW)	NADPH (nmol/g FW)	Phosphoenolpyruvic acid (nmol/g FW)	Ribulose-5P (nmol/g FW)	Ribulose-bisP (nmol/g FW)	Sedoheptulose-7P (nmol/g FW)	Sedoheptulose-bisP (nmol/g FW)	Xylose-5P (nmol/g FW)	ADP (nmol/g FW)	ATP (nmol/g FW)	Oxaloacetic acid (nmol/g FW)	Citric acid (nmol/g FW)	Acotinic acid (nmol/g FW)	Isocitric acid (nmol/g FW)	a-Ketoglutaric acid (nmol/g FW)	Succinic acid (nmol/g FW)	Fumaric acid (nmol/g FW)	Malic acid (nmol/g FW)
Control	21668.1	7.3112	0.2188	3253.79	18.2116	0.124646	0.10892	0.233729	0.08632	0.220861	1.50696	1.60335	0.826518	0.393811	1.24166	9.60533	0.185841	2.23424	0.032501	0.041833	0.147263	0.810505	0.097612	0.398545	0.486361	0.074667	0.176393	0.605438	1.38539	3572.35	11.3161	86.6531	82.8243	162.313	93.1052	2957.56
1 mM Al	15138.5	5.9855	0.2123	2782.84	9.8159	0.073918	0.084012	0.292574	0.055506	0.093779	1.39357	1.78444	0.747886	0.347177	2.08914	6.02851	0.191379	2.05806	0.025923	0.03354	0.06097	0.671998	0.086564	0.277473	0.483633	0.069007	0.159679	0.439073	1.82242	2730.17	17.1976	57.7082	74.3701	158.695	106.956	2937.12
4 mM Al	20578	0.503	0.1441	3894.1	4.2749	0.010708	0.044953	0.303562	0.074564	0.037888	0.127344	1.40236	0.611065	0.305096	0.073567	4.71133	0.177799	2.14928	0.021831	0.005886	0.070969	0.025457	0.075386	0.508183	0.433241	0.039572	0.122875	0.412125	1.1617	4241.06	23.1957	77.0342	109.199	149.491	54.0553	3119.39
0.25% PA	20662.8	7.5965	0.2325	4689.78	10.6162	0.008761	0.017679	0.297527	0.083282	0.043301	1.38697	2.17384	1.30781	0.442384	1.6871	8.67555	0.203448	2.0349	0.036948	0.038201	0.124885	0.565058	0.105739	0.346676	0.492747	0.068673	0.167256	0.618256	2.45281	4918.06	13.3714	114.975	90.8008	221.321	112.079	3184.45
0.25% PA + 1 mM Al	15732.3	3.0746	0.1717	4563.94	7.8526	0.010993	0.010392	0.271954	0.069915	0.160502	0.74024	1.79992	1.12942	0.348375	0.748862	8.56564	0.192065	2.31332	0.027923	0.025466	0.067762	0.415713	0.085615	0.059947	0.4242	0.06633	0.136941	0.474748	2.19118	4427.29	14.3181	101.848	109.732	158.849	85.9086	3089.54
0.25% PA + 4 mM Al	15535.6	0.4875	0.1796	4653.62	3.5184	0.005618	0	0.301965	0.041059	0.029513	0.081035	1.66674	0.969543	0.296433	0.112908	5.14196	0.190405	2.40585	0.02374	0.01399	0.060517	0	0.066623	0.350437	0.450232	0.043971	0.119329	0.394753	1.53948	4784.97	17.3885	98.4256	102.231	138.322	50.2507	2838.55
1% PA	38009.1	4.6498	0.2878	6557.01	13.6414	0.003493	0.097023	0.312305	0.09424	0.086649	0.971667	2.13859	1.62945	0.421561	0.899741	13.2908	0.227865	3.35676	0.05698	0.0338	0.055906	0	0.099196	0.087409	0.464197	0.093784	0.226336	0.594803	5.02827	6246.61	11.6649	186.897	201.302	270.583	120.217	3138.98
1% PA + 1 mM Al	32256.8	0.4876	0.1927	5746.81	4.9798	0.047135	0.011965	0.374288	0.113739	0.027956	0.022721	2.13798	1.1479	0.385226	0.077532	5.27629	0.239785	2.74972	0.043876	0.037738	0.069695	0.150337	0.102927	0.121519	0.471167	0.068894	0.132606	0.662975	4.7113	8007.28	11.5275	208.102	202.755	274.001	109.427	3151.07
1% PA + 4 mM Al	56545.6	0.7455	0.1529	6958.48	3.4807	0.078133	0.066206	0.282876	0.070778	0.159839	0.111739	1.13263	0.633627	0.407255	0	3.49215	0.178329	0.989366	0.032595	0.021219	0.159632	0.105065	0.093058	0.220316	0.442283	0.027022	0.140699	0.455076	2.94675	6833.6	12.3283	274.615	204.479	328.024	90.8046	3168.16

## Sheet: Table S2
Table S2: Pearson correlation and p-values between individual metabolites of the CCM routes in leaves of tomato ‘Scotia’ seedlings treated with pyroligneous acid (PA) under aluminum (Al) stress
Variables	RuBP	3PGA	G3P	DHAP	F1,6BP	F6P	E4P	Se7BP	Se7P	R5P	Ru5P	Glucose	G6P	2PG	PEP	Pyruvic acid	NADPH	ATP	6PGlu	Xu5P	Acetyl-CoA	Oxaloacetic acid	Citric acid	Acotinic acid	Isocitric acid	a-Ketoglutaric acid	Succinic acid	Fumaric acid	Malic acid	FMN	FAD	NAD	ADP
3PGA	0.286003
G3P	0.560494	0.443381
DHAP	0.203137	0.571759	0.0021062
F1,6BP	0.933215	0.33402	0.603763	0.258312
F6P	0.359074	0.390559	0.580946	0.200962	0.345615
E4P	0.442926	0.52721	0.648516	0.413087	0.453934	0.940582
Se7BP	0.598257	0.347227	0.646894	-0.0375561	0.538316	0.6921	0.673939
Se7P	-0.377227	0.0917503	-0.305701	-0.141736	-0.350552	0.0462601	0.0613011	0.163821
R5P	0.509063	0.675743	0.736436	0.527749	0.499094	0.678939	0.870225	0.609338	-0.00288997
Ru5P	0.279341	0.257147	0.25583	0.503373	0.272064	0.795445	0.853789	0.580136	0.240503	0.672344
Glucose	0.398486	0.290926	-0.00193708	0.197522	0.525523	-0.428338	-0.350648	-0.129754	-0.334248	-0.176879	-0.464548
G6P	0.520136	0.480829	0.67366	0.364994	0.541401	0.917232	0.987757	0.732777	0.0876832	0.867094	0.855183	-0.305039
2PG	0.280797	0.614134	-0.0581463	0.682929	0.208866	0.225471	0.31992	0.399625	0.166448	0.402315	0.47134	0.212815	0.298997
PEP	0.417142	0.295662	-0.134694	0.572879	0.536135	0.0385774	0.201322	0.24057	0.26703	0.22724	0.42324	0.465229	0.275991	0.614488
Pyruvic acid	0.315572	0.074905	0.287786	-0.0550584	0.366955	-0.471126	-0.397881	-0.27224	-0.714722	-0.118312	-0.688033	0.712085	-0.380726	-0.254319	-0.161884
NADPH	0.839023	0.341311	0.69198	0.304638	0.73684	0.621668	0.683995	0.789695	-0.363439	0.718843	0.569625	0.0307845	0.721542	0.435525	0.25193	0.0604294
ATP	0.896876	0.139718	0.612193	0.0484985	0.76865	0.225794	0.348568	0.615074	-0.322039	0.541068	0.209424	0.191861	0.436334	0.170448	0.223108	0.318403	0.829619
6PGlu	0.138231	-0.456867	0.0343741	-0.793296	-0.0114045	-0.359488	-0.538213	0.0131624	-0.317391	-0.51186	-0.673985	0.176102	-0.497593	-0.441397	-0.511429	0.470677	-0.0297873	0.260346
Xu5P	0.552969	0.334184	0.877026	0.0864613	0.450688	0.588338	0.658509	0.536318	-0.423021	0.767502	0.323303	-0.239179	0.650332	-0.0266857	-0.30189	0.207406	0.751495	0.67285	0.0550915
Acetyl-CoA	0.796784	0.14408	0.358809	-0.00884017	0.618066	-0.0844648	0.0349857	0.288086	-0.337272	0.299811	-0.145778	0.36991	0.101554	0.104871	0.125443	0.504498	0.553082	0.875042	0.422621	0.485469
Oxaloacetic acid	0.608303	0.0483354	0.512447	-0.201068	0.573291	-0.164528	-0.158429	0.129394	-0.747073	0.0313702	-0.478059	0.581051	-0.117355	-0.19311	-0.18504	0.881917	0.416281	0.618667	0.644046	0.46246	0.691952
Citric acid	0.404675	-0.267164	0.0124704	-0.265289	0.394502	-0.620899	-0.597964	-0.138603	-0.514245	-0.380591	-0.661079	0.726048	-0.518018	-0.179866	0.0702066	0.810308	0.0752363	0.439323	0.675338	-0.071036	0.599914	0.805226
Acotinic acid	-0.772499	-0.225933	-0.518059	-0.437069	-0.792329	-0.14605	-0.288294	-0.411725	0.611402	-0.461115	-0.232044	-0.470149	-0.344681	-0.361294	-0.419616	-0.47504	-0.78966	-0.743183	0.0194719	-0.47958	-0.540935	-0.617589	-0.482388
Isocitric acid	0.434544	0.0216047	-0.00565815	0.0567702	0.52052	-0.510225	-0.462203	-0.146343	-0.512185	-0.28991	-0.529265	0.941722	-0.401331	0.0709844	0.34325	0.793853	0.0908099	0.300198	0.375933	-0.185273	0.444544	0.716199	0.891628	-0.570326
a-Ketoglutaric acid	0.36134	0.0378668	0.0856531	-0.0910615	0.38683	-0.574872	-0.533934	-0.229738	-0.590252	-0.283616	-0.726159	0.854809	-0.496747	-0.0914834	0.0266189	0.934464	0.0291194	0.315001	0.552942	-0.0222137	0.547413	0.844891	0.918956	-0.457169	0.92712
Succinic acid	0.630328	0.144371	0.179069	0.0297317	0.702892	-0.272998	-0.245228	0.0701677	-0.493935	-0.130696	-0.398597	0.924838	-0.175699	0.0981848	0.372309	0.745495	0.269715	0.44388	0.387744	-0.021233	0.550815	0.77406	0.830924	-0.615179	0.953695	0.877588
Fumaric acid	0.892772	0.374999	0.72272	0.151427	0.839753	0.552145	0.548659	0.615504	-0.559842	0.527737	0.257958	0.30703	0.577503	0.202847	0.125317	0.36038	0.858041	0.745999	0.184023	0.705893	0.610415	0.677572	0.272331	-0.719702	0.338677	0.327405	0.559379
Malic acid	0.62565	-0.0637303	0.0498769	-0.0860718	0.612612	-0.169245	-0.132485	-0.108203	-0.315767	-0.103339	-0.290612	0.561809	-0.0629887	-0.231238	0.24153	0.500651	0.125049	0.454044	0.337876	0.0418946	0.676223	0.549415	0.593554	-0.262101	0.583588	0.578784	0.692303	0.453452
FMN	0.478111	-0.110683	0.780397	-0.231571	0.507936	0.199537	0.25206	0.246478	-0.585218	0.356589	-0.059204	0.00639865	0.300904	-0.514018	-0.328994	0.531778	0.47426	0.610296	0.323567	0.753444	0.443076	0.686608	0.352784	-0.508437	0.170859	0.300829	0.258832	0.570049	0.296166
FAD	0.509906	-0.200591	0.721787	-0.40748	0.392181	0.415517	0.363759	0.511982	-0.420755	0.351506	0.123678	-0.293422	0.407173	-0.388052	-0.43476	0.201164	0.616361	0.678122	0.471432	0.809859	0.476421	0.548996	0.182123	-0.367786	-0.0973245	0.043211	0.0522517	0.617531	0.176183	0.853177
NAD	0.562472	-0.125726	0.592303	-0.402429	0.41925	-0.00150177	-0.0298863	0.343067	-0.604934	0.132705	-0.299056	0.152103	0.0161415	-0.259186	-0.396082	0.611701	0.536012	0.733073	0.735254	0.654826	0.706638	0.870621	0.622037	-0.512308	0.358614	0.542042	0.43803	0.630605	0.332137	0.770341	0.829696
ADP	0.585102	0.687722	0.916844	0.267358	0.674609	0.525067	0.657336	0.489212	-0.293615	0.790054	0.230678	0.217289	0.665213	0.0835843	0.0560858	0.36915	0.607779	0.526817	-0.173898	0.773832	0.376755	0.476327	-0.00744171	-0.520194	0.111861	0.180379	0.294582	0.716488	0.191764	0.628235	0.453761	0.392948
NADH	0.1137	0.0112627	0.640084	-0.32702	-0.000903832	0.0707014	0.117158	0.156065	-0.334172	0.350212	-0.208802	-0.294552	0.106401	-0.412954	-0.688199	0.382261	0.263574	0.423244	0.391171	0.766283	0.392239	0.485653	0.125299	-0.128645	-0.175051	0.135192	-0.142952	0.248489	-0.0707324	0.740161	0.740749	0.727694	0.46274
Values in bold are different from 0 with a significance level alpha=0.05
p-values (Pearson):
Variables	Ribulose-bisP	3-Phosphoglyceric acid	Glycerylaldehyde-3P	DHAP	Fructose 1,6-bisphosphate	Fructose 6-phosphate	Erythrose-4P	Sedoheptulose-bisP	Sedoheptulose-7P	Ribose-5P	Ribulose-5P	Glucose	Glucose-6P	2-Phosphoglyceric acid	Phosphoenolpyruvic acid	Pyruvic acid	NADPH	ATP	6-Phosphogluconate	Xylulose-5P	Acetyl-CoA	Oxaloacetic acid	Citric acid	Acotinic acid	Isocitric acid	a-Ketoglutaric acid	Succinic acid	Fumaric acid	Malic acid	FMN	FAD	NAD
3-Phosphoglyceric acid	0.455627
Glycerylaldehyde-3P	0.11647	0.231946
DHAP	0.60014	0.107735	0.995709
Fructose 1,6-bisphosphate	0.000237337	0.379672	0.0851332	0.502161
Fructose 6-phosphate	0.342607	0.298683	0.100914	0.604132	0.362291
Erythrose-4P	0.232483	0.144691	0.0588423	0.269133	0.219689	0.000158814
Sedoheptulose-bisP	0.0887914	0.359905	0.0596909	0.923581	0.134871	0.0388405	0.046533
Sedoheptulose-7P	0.316913	0.814394	0.423714	0.716048	0.355009	0.905928	0.875509	0.673641
Ribose-5P	0.161613	0.0457288	0.0236473	0.144205	0.171371	0.0443257	0.00227822	0.081525	0.994113
Ribulose-5P	0.466648	0.504159	0.506422	0.167142	0.478814	0.0103679	0.00340061	0.101505	0.533056	0.0472515
Glucose	0.288103	0.447556	0.996054	0.610466	0.146218	0.250044	0.354867	0.739347	0.379326	0.648928	0.207729
Glucose-6P	0.151159	0.190103	0.0466583	0.334119	0.132215	0.000494978	6.60552e-07	0.0247191	0.822514	0.0024686	0.00329325	0.424769
2-Phosphoglyceric acid	0.46423	0.0784988	0.881879	0.0426134	0.589669	0.559691	0.401323	0.2866	0.668647	0.283064	0.200271	0.582488	0.434461
Phosphoenolpyruvic acid	0.263985	0.439852	0.729719	0.106889	0.136768	0.921508	0.603471	0.532939	0.487307	0.556531	0.256341	0.206974	0.472233	0.0782781
Pyruvic acid	0.408111	0.848116	0.452697	0.888119	0.331331	0.200503	0.288904	0.478519	0.0304763	0.76177	0.0404858	0.0313842	0.312075	0.509024	0.67733
NADPH	0.00469036	0.368698	0.0388883	0.42541	0.0235308	0.0738867	0.0421634	0.0113556	0.336339	0.0290925	0.109358	0.937336	0.0282086	0.241306	0.513148	0.877268
ATP	0.00104698	0.719958	0.0797152	0.901393	0.0155073	0.559114	0.357927	0.0779139	0.398034	0.1325	0.588651	0.620936	0.240333	0.661063	0.563922	0.403686	0.00566623
6-Phosphogluconate	0.722843	0.216348	0.930043	0.0107299	0.97677	0.34201	0.13496	0.97319	0.405264	0.158934	0.0465123	0.65039	0.172869	0.23429	0.159345	0.200992	0.939363	0.498679
Xylulose-5P	0.122534	0.379423	0.00190014	0.824956	0.223421	0.0956212	0.0537842	0.136608	0.256615	0.0157591	0.396076	0.535382	0.0579021	0.945669	0.429809	0.59233	0.019559	0.047023	0.888052
Acetyl-CoA	0.0101465	0.711512	0.342989	0.981992	0.0760699	0.828949	0.9288	0.452204	0.374758	0.433149	0.708232	0.32715	0.794885	0.788307	0.747776	0.166041	0.122441	0.00200556	0.257113	0.185241
Oxaloacetic acid	0.082188	0.901723	0.158374	0.603937	0.106579	0.672295	0.683926	0.74005	0.0207064	0.936146	0.193041	0.100838	0.763653	0.61862	0.63363	0.00165675	0.265074	0.0757032	0.0611991	0.210053	0.0388995
Citric acid	0.279981	0.48708	0.974599	0.490259	0.293396	0.0743492	0.0889887	0.722121	0.156669	0.312262	0.05253	0.0267727	0.153127	0.643316	0.857562	0.00808683	0.847451	0.236756	0.0459087	0.855894	0.0876801	0.00882384
Acotinic acid	0.0146827	0.558865	0.153089	0.239451	0.0108955	0.707707	0.451864	0.270875	0.0802137	0.211557	0.547985	0.201567	0.363676	0.339412	0.260869	0.196271	0.0113618	0.0217521	0.960345	0.191425	0.132614	0.0763618	0.188462
Isocitric acid	0.242488	0.956004	0.988474	0.884659	0.150803	0.160496	0.21034	0.707141	0.158624	0.449217	0.142844	0.000148573	0.284354	0.855998	0.365805	0.0106354	0.81627	0.432527	0.318712	0.633196	0.230577	0.0299754	0.00123901	0.108824
a-Ketoglutaric acid	0.339346	0.922951	0.826572	0.815768	0.303726	0.105394	0.138698	0.55208	0.0942796	0.459563	0.0267379	0.00332182	0.173716	0.814927	0.945804	0.000222441	0.94072	0.409007	0.122556	0.954765	0.127129	0.0041437	0.000460603	0.216005	0.000320252
Succinic acid	0.0687987	0.710951	0.644811	0.939476	0.0346862	0.477245	0.524789	0.857641	0.176551	0.73751	0.287956	0.000355934	0.65115	0.801579	0.323777	0.0211265	0.48277	0.231358	0.302486	0.956761	0.124303	0.0143566	0.00552319	0.0778487	6.7225e-05	0.00187097
Fumaric acid	0.00119521	0.320013	0.0278285	0.697349	0.00461984	0.123209	0.12609	0.0776472	0.116988	0.144216	0.502767	0.421599	0.103439	0.600672	0.748024	0.340725	0.00308035	0.0209919	0.635531	0.0335843	0.0808394	0.0449223	0.478366	0.0288091	0.372644	0.38976	0.117357
Malic acid	0.071519	0.870608	0.898602	0.825735	0.0794515	0.66334	0.73402	0.781711	0.407805	0.791344	0.448069	0.115429	0.872104	0.549415	0.531256	0.169825	0.748548	0.219564	0.373849	0.914778	0.0455163	0.125462	0.0919909	0.495683	0.0990027	0.102495	0.0387594	0.220242
FMN	0.192986	0.776808	0.0130833	0.548824	0.162699	0.606753	0.512923	0.522609	0.0978343	0.346201	0.879742	0.986965	0.431392	0.156884	0.387326	0.140603	0.19711	0.0809152	0.395669	0.019067	0.232306	0.0410726	0.35174	0.162215	0.660285	0.431511	0.501268	0.109035	0.439035
FAD	0.160802	0.604815	0.0281292	0.276339	0.296502	0.266042	0.335881	0.158818	0.259442	0.353609	0.751235	0.443489	0.276736	0.302069	0.242228	0.603762	0.0771171	0.0446816	0.20017	0.00815016	0.194789	0.125809	0.639085	0.330152	0.80329	0.912108	0.893796	0.0763973	0.650238	0.00344854
NAD	0.114907	0.747222	0.0928541	0.282915	0.26133	0.996941	0.939161	0.366077	0.0843671	0.733591	0.434365	0.696051	0.967124	0.500663	0.291291	0.0800251	0.136876	0.0246313	0.0239901	0.0556152	0.0333145	0.00225492	0.0736651	0.158507	0.343272	0.131667	0.2383	0.0686397	0.382531	0.0151413	0.00565768
ADP	0.0979173	0.0406133	0.000502937	0.486752	0.0462334	0.146633	0.0543631	0.181369	0.443175	0.011292	0.550409	0.574391	0.0505517	0.830712	0.886042	0.328223	0.0825242	0.145046	0.654544	0.0144039	0.317569	0.19489	0.984841	0.151105	0.774481	0.642352	0.441603	0.0298781	0.621116	0.0700074	0.219888	0.295473
NADH	0.770854	0.977058	0.0633365	0.39035	0.998159	0.856567	0.764042	0.68845	0.379442	0.355508	0.589785	0.441652	0.785275	0.269304	0.040418	0.309965	0.493174	0.256336	0.297859	0.0160294	0.296423	0.185048	0.74806	0.741513	0.652371	0.72875	0.713694	0.519112	0.856505	0.0225881	0.0224237	0.0262603	0.20974
